# Supplementary material for: Selected cutaneous adverse events in patients treated with ICI monotherapy and combination therapy: a retrospective pharmacovigilance study and meta-analysis
Source: Front Pharmacol. 2023 Jun 2;14:1076473. doi: 10.3389/fphar.2023.1076473 (PMC10272362; doi:10.3389/fphar.2023.1076473)
Supplement: Supplementary file 3 [file DataSheet3.xlsx]

## Sheet: anti-PD-1 
Tumor type	Treatment	Dose	Total patients	PPES	Vitiligo	Erythema	Bullous dermatitis	Drug eruption	Acneiform rash	Skin exfoliation	Skin ulceration	Urticaria	Maculopapular rash	SJS/TEN	Pubmed ID
Oesophageal squamous cell carcinoma	Nivolumab	240mg Q2W	209	0	0	0	0	0	0	0	0	0	0	1	31582355
Melanoma	Pembrolizumab	200mg Q3w	509	0	24	0	0	0	0	0	0	2	44	0	29658430
Melanoma	Pembrolizumab	2mg/kg Q3w	178	0	19	0	0	0	0	0	0	0	11	0	26115796
Melanoma	Pembrolizumab	10mg/kg Q3w	179	0	19	0	0	0	0	0	0	0	23	0	26115796
Gastric or gastro-oesophageal junction cancer	Nivolumab	3mg/kg Q2W	330	0	0	0	0	0	0	0	0	0	4	0	28993052
Squamous-Cell NCSLC	Nivolumab	3mg/kg Q2W	131	1	0	0	0	0	0	1	0	1	1	0	26028407
Clear-cell Renal Cell Carcinoma	Nivolumab	3mg/kg Q2W	406	10	0	0	0	0	12	0	0	0	18	0	26406148
NSCLC	Nivolumab	3mg/kg Q2W	267	0	0	0	0	0	0	0	0	0	14	1	28636851
SCLC	Nivolumab	3mg/kg Q2W	98	0	0	0	0	0	0	0	2	1	12	0	27269741
SCLC	Nivolumab	3mg/kg Q2W	109	0	0	0	0	0	0	0	0	0	0	0	30316010
NSCLC	Nivolumab	3mg/kg Q2W	337	0	0	0	0	0	0	0	0	0	2	0	30659987
Melanoma	Pembrolizumab	10mg/Kg/m2 Q2w	278	0	36	0	1	0	0	0	0	0	23	0	25891173
Melanoma	Pembrolizumab	10mg/Kg/m2 Q3w	277	0	45	0	0	0	0	0	0	0	15	0	25891173
Melanoma	Pembrolizumab	2 mg/kg Q3w	947	0	8	0	0	0	0	0	0	0	0	0	29028788
NSCLC	Nivolumab	3 mg/kg Q2W	1420	0	0	0	0	0	0	0	0	0	0	0	33457089
Renal Cell Carcinoma	Nivolumab	0.3mg/kg Q3W	22	0	0	0	0	0	0	0	0	0	0	0	27169994
Renal Cell Carcinoma	Nivolumab	2mg/kg Q3W	22	0	0	0	0	0	0	0	0	0	0	0	27169994
Renal Cell Carcinoma	Nivolumab	10mg/kg Q3W	47	2	0	0	0	0	0	0	0	3	0	0	27169994
Renal Cell Carcinoma	Nivolumab	3mg/kg Q2W	389	0	0	0	0	0	0	0	0	0	0	0	29774766
Squamous-Cell Carcinoma of the Head and Neck	Pembrolizumab	100/200 mg Q3W	22	0	0	0	0	0	0	0	0	0	0	0	29384959
NSCLC	Nivolumab / Pembrolizumab	Nivolumab 3mg/kg Q2W or Pembrolizumab 200 mg fixed d ose Q3W	155	0	0	0	0	0	0	0	0	0	0	0	30911841
Hodgkin Lymphoma	Pembrolizumab	200 mg Q3W	30	0	0	0	0	0	0	0	0	0	0	0	30952672
NSCLC	Nivolumab	3 mg/kg Q2W	371	0	0	0	0	0	0	0	0	0	0	0	30996007
NSCLC	Nivolumab	3 mg/kg Q2W	81	0	0	0	0	0	0	0	0	0	0	0	31238808
Noncolorectal High Microsatellite Instability/Mismatch Repair	Pembrolizumab	200 mg Q3W	233	0	0	0	0	0	0	0	0	0	0	0	31682550
Renal Cell Carcinoma	Nivolumab	3 mg/kg Q2W	42	0	0	0	0	0	0	0	0	0	0	0	31858306
Cutaneous squamous cell carcinoma	Cemiplimab	3 mg/kg Q2W	78	0	0	0	0	0	0	0	0	0	8	0	31952975
Squamous Non-small Cell Lung Cancer	Nivolumab	3 mg/kg Q2W	811	0	0	0	0	0	0	0	0	0	25	0	32028209
Renal Cell Carcinoma	Nivolumab	at least two cycles	118	0	0	0	0	0	0	0	0	0	0	0	32394047
Hodgkin lymphoma	Nivolumab	3mg/kg Q2W	87	0	0	0	0	0	0	0	0	0	0	0	32507911
Pleural mesothelioma	Pembrolizumab	200 mg Q3W	72	0	0	0	0	0	0	0	0	0	0	0	32976938
Hematologic Malignancy	Nivolumab	1 or 3 mg/kg Q2W	81	0	0	0	0	0	0	0	0	0	0	0	27269947
Solid tumors	Pembrolizumab	multyple dosage	30	0	0	0	0	0	0	0	0	0	0	0	25977344
Melanoma	Nivolumab	3mg/kg Q2W	92	0	0	2	0	0	1	0	0	0	81	0	26873574
Solid tumors	Pembrolizumab	10mg/kg Q2W	3	0	0	0	0	0	0	0	0	0	0	0	27000274
Solid tumors	Pembrolizumab	2mg/kg Q2W	7	0	0	0	0	1	0	0	0	1	2	0	27000274
Solid tumors	Nivolumab	1mg/kg Q2W	3	0	0	0	0	0	0	0	0	0	0	0	27928714
Solid tumors	Nivolumab	3mg/kg Q2W	5	0	0	0	0	0	0	0	0	0	0	0	27928714
Solid tumors	Nivolumab	10mg/kg Q2W	6	0	0	0	0	0	0	0	0	0	0	0	27928714
Solid tumors	Nivolumab	20mg/kg Q2W	3	0	0	0	0	0	0	0	0	0	0	0	27928714
NSCLC	Pembrolizumab	2mg/kg Q3W	6	0	1	0	0	0	0	0	0	0	0	0	28168303
NSCLC	Pembrolizumab	10mg/kg Q3W	49	0	0	0	0	0	0	0	0	0	11	0	28168303
NSCLC	Pembrolizumab	10mg/kg Q2W	46	0	0	0	0	0	0	0	0	0	12	0	28168303
Solid Tumors	Nivolumab	1mg/kg	6	0	0	0	0	0	0	0	0	0	0	0	29158363
Solid Tumors	Nivolumab	3mg/kg	6	0	0	0	0	0	0	0	0	0	0	0	29158363
Solid Tumors	Nivolumab	10mg/kg	6	0	0	0	0	0	0	0	0	0	0	0	29158363
Solid Tumors	SHR-1210	60mg Q2W	12	0	0	0	0	0	0	0	0	0	0	0	29755117
Solid Tumors	SHR-1210	200mg Q2W	12	0	0	0	0	0	0	0	0	0	0	0	29755117
Solid Tumors	SHR-1210	400mg Q2W	12	0	1	0	0	0	0	0	0	0	0	0	29755117
NSCLC	Pembrolizumab	200mg Q3W	25	0	0	0	0	0	0	0	0	0	0	0	29874546
Diffuse large B-cell lymphoma	Pidilizumab	1.5mg/kg Q4W	66	0	0	0	0	0	0	0	0	0	0	0	24127452
Hodgkin lymphoma	Nivolumab	3mg/kg Q2W	17	0	0	0	0	0	2	0	0	0	0	0	28267244
RCC	Nivolumab	0.3mg/kg Q2W	59	0	0	0	0	0	0	0	0	0	3	0	25452452
RCC	Nivolumab	2mg/kg Q2W	54	0	0	0	0	0	0	0	0	0	3	0	25452452
RCC	Nivolumab	10mg/kg Q2W	54	0	0	0	0	0	0	0	0	0	3	0	25452452
Anal cancer	Nivolumab	3mg/kg Q2W	37	0	0	0	0	0	0	0	0	0	0	0	28223062
Oesophageal squamous-cell caicinoma	Nivolumab	3mg/kg Q2W	65	0	0	0	0	0	0	0	0	0	0	0	28314688
Leiomyosarcoma	Nivolumab	3mg/kg Q2W	12	0	0	0	0	0	0	0	0	0	0	0	28440953
Germ Cell Tumors	Pembrolizumab	200mg Q3W	12	0	0	0	0	0	0	0	0	0	1	0	29045540
Thymic carcinoma	Pembrolizumab	200mg Q3W	40	0	0	0	0	0	0	0	0	0	0	0	29395863
Metastatic Nasopharyngeal Carcinoma	Nivolumab	3mg/kg Q2W	44	0	1	0	0	0	1	0	1	0	1	0	29584545
Melanoma	Nivolumab	3mg/kg Q2W	41	0	3	0	0	0	0	0	0	0	0	0	29602646
SCLC	Pembrolizumab	200mg Q3W	45	0	0	0	0	0	0	0	0	0	0	0	29775808
Melanoma	Pembrolizumab	10mg/kg Q2W	23	0	0	0	0	0	0	0	0	0	3	0	30407895
B-cell lymphoma	Nivolumab	3mg/kg Q2W	121	0	0	0	0	0	0	0	0	0	1	0	30620669
NSCLC	Pembrolizumab	200mg Q3W	49	1	0	0	0	0	0	0	0	0	0	0	30654297
Cervical Cancer	Pembrolizumab	200mg Q3W	98	0	0	0	0	0	0	0	0	0	0	0	30943124
Uterine cervical cancer	Nivolumab	240mg Q2W	20	0	0	0	0	0	0	0	0	0	2	0	31348579
Uterine corpus cancer	Nivolumab	240mg Q2W	23	0	0	0	0	0	0	0	0	0	1	0	31348579
Soft tissue sarcoma	Nivolumab	240mg Q2W	21	0	0	0	0	0	0	0	0	0	0	0	31348579
NSCLC	Nivolumab	200mg Q3W	60	0	0	0	0	0	0	0	0	0	0	0	32199466
Ovarian Cancer	Nivolumab	3mg/kg Q2W	49	0	0	0	0	0	2	0	0	0	7	0	32275468
Oral Cavity Squamous Cell Carcinoma	Nivolumab	3mg/kg Q2W	15	0	0	0	0	0	0	0	0	0	0	0	32852531
Colorectal Cancer	Pembrolizumab	200mg Q3W	153	0	0	0	0	0	0	0	0	0	0	0	33264544
Hodgkin Lymphoma	Pembrolizumab	200mg Q3W	148	0	0	0	0	0	0	0	0	0	0	0	32588926
cervical cancer	Nivolumab	3mg/kg Q2W	25	0	0	0	0	0	0	0	0	0	3	0	31924334
Urothelial Cancer	Pembrolizumab	200mg Q3W	35	0	0	0	0	0	0	0	0	0	4	0	32757302
hepatocellular carcinoma	Camrelizumab	3mg/kg Q2W	217	0	0	0	0	0	0	0	0	0	0	0	32112738
NSCLC	Pembrolizumab	200mg Q2W	47	0	0	0	0	0	0	0	0	0	0	0	31853661
Melanoma	Nivolumab	3mg/kg Q2W	56	0	0	0	0	0	0	0	0	0	4	0	32416781
Ovarian Cancer	Nivolumab	1mg/kg Q2W	10	0	0	0	0	0	0	0	0	0	3	0	26351349
Ovarian Cancer	Nivolumab	3mg/kg Q2W	10	0	0	0	0	0	0	0	0	0	2	0	26351349
Advanced Hepatocellular Carcinoma	Nivolumab	0·1mg/kg Q2W	6	1	0	0	0	0	0	0	0	0	0	0	28434648
Advanced Hepatocellular Carcinoma	Nivolumab	0·3mg/kg Q2W	9	0	0	0	0	0	0	0	0	0	0	0	28434648
Advanced Hepatocellular Carcinoma	Nivolumab	1mg/kg Q2W	10	0	0	0	0	0	0	0	0	1	1	0	28434648
Advanced Hepatocellular Carcinoma	Nivolumab	3mg/kg Q2W	10	0	1	0	0	0	0	0	0	0	1	0	28434648
Advanced Hepatocellular Carcinoma	Nivolumab	10mg/kg Q2W	13	0	0	0	0	0	0	0	0	0	1	0	28434648
Recurrent Glioblastoma	Pembrolizumab	200mg Q3W	30	0	0	0	1	0	0	0	0	1	0	0	33199490
Melanoma	Nivolumab / Pembrolizumab	3mg/Kg for a maximum of four doses	40	0	0	0	1	0	0	0	0	0	0	0	27124339
NSCLC	Pembrolizumab	200mg Q3W	203	0	0	0	0	0	0	0	0	0	0	0	33552685
NSCLC	Cemiplimab	350 mg Q3W	355	0	0	0	0	0	0	0	0	0	4	0	33581821
SCLC	Nivolumab	240 mg Q2W	282	0	0	0	0	0	1	0	0	1	12	0	33539946
Melanoma	Pembrolizumab	200mg Q3W	216	0	0	0	0	0	3	0	0	0	5	0	33309774
Ttriple-Negative Breast Cancer	Pembrolizumab	200mg Q3W	309	2	0	0	0	0	0	0	0	2	6	0	33676601
Advanced Esophageal Cancer	Pembrolizumab	200mg Q3W	314	0	0	0	0	0	0	0	0	0	0	0	33026938
NSCLC	Pembrolizumab	200mg Q3W	282	0	0	0	0	0	0	0	0	0	0	0	33513313
Adenoid Cystic carcinoma	Pembrolizumab	200mg Q3W	10	0	0	0	0	0	0	0	0	0	0	0	32781104
Esophagogastric Cancer	Nivolumab	3mg/kg Q2W	59	0	0	0	0	0	0	0	0	0	3	0	30110194
Melanoma	Nivolumab	3mg/kg Q2W	268	0	31	0	0	0	0	0	0	0	20	0	25795410
Nonsquamous NSCLC	Nivolumab	3mg/kg Q2W	287	5	0	0	0	1	0	2	0	3	5	0	26412456
Melanoma	Nivolumab	3 mg/kg Q2W	206	0	22	0	0	0	0	0	0	0	6	0	25399552
Melanoma	Nivolumab	3mg/kg Q2W	313	0	32	0	0	0	0	0	0	0	18	0	26027431
Squamous-Cell Carcinoma of the Head and Neck	Nivolumab	3mg/kg Q2W	236	0	1	0	0	0	0	2	0	1	5	0	27718784
Melanoma	Nivolumab	3mg/kg Q2W	452	0	0	0	0	0	0	0	0	0	27	0	28891423
Melanoma	Pembrolizumab	2mg/kg Q3W	339	0	0	0	0	0	0	0	0	0	1	0	26712084
Melanoma	Pembrolizumab	10mg/kg Q3W	343	0	0	0	0	1	0	0	0	0	0	0	26712084
Non–Small-Cell Lung Cancer	Pembrolizumab	200 mg Q3W	154	0	0	0	0	0	0	0	0	0	0	0	27718847
Head and Neck Cancer	Pembrolizumab	200mg Q3W	246	0	0	0	0	0	0	1	1	0	2	2	30509740
NSCLC	Pembrolizumab	200mg Q3W	636	0	0	0	0	0	0	0	0	0	1	0	30955977
Urothelial cancer	Pembrolizumab	200mg Q3W	266	0	0	0	0	0	0	0	0	0	1	0	28212060
squamous cell carcinoma of the head and neck	Pembrolizumab	200mg Q3W	300	2	0	1	0	0	8	0	0	0	9	0	31679945
gastric or gastro-oesophageal junction cancer	Pembrolizumab	200mg Q3W	294	0	0	0	0	0	0	0	0	0	0	0	29880231
Hepatocellular Carcinoma	Pembrolizumab	200mg Q3W	279	3	0	1	0	0	0	0	0	0	3	0	31790344
Oesophageal Squamous Cell Carcinoma	Camrelizumab	200 mg Q2W	228	0	0	0	0	0	0	0	0	0	1	0	32416073
Glioblastoma	Nivolumab	3mg/kg Q2W	182	0	0	0	0	0	0	0	0	0	0	0	32437507
NSCLC	Pembrolizumab	2mg/kg Q3W	14	0	0	0	0	0	0	0	0	0	0	0	32134163
NSCLC	Pembrolizumab	10mg/kg Q3W	13	0	0	0	0	0	0	0	0	0	0	0	32134163
NSCLC	Pembrolizumab	200mg Q3W	15	1	0	0	0	0	1	0	0	0	0	0	32134163
G/GEJ cancer	Pembrolizumab	200mg Q3W	254	0	0	0	0	0	0	0	0	0	0	0	32880601

## Sheet: anti-PD-L1
Tumor type	Treatment	Dose	Total patients	PPES	Vitiligo	Erythema	Bullous dermatitis	Drug eruption	Acneiform rash	Skin exfoliation	Skin ulceration	Urticaria	Maculopapular rash	SJS/TEN	Pubmed ID
Head and neck Squamous cell carcinoma	Durvalumab	10 mg/kg Q2W	65	0	0	0	0	0	0	0	0	0	0	0	30383184
Uterine cancers	Atezolizumab	15mg/Kg or 1200mg Q3W	15	0	0	0	0	0	0	0	0	0	0	0	31204078
Breast cancer	Durvalumab	10 mg/kg Q2W	131	0	0	0	0	0	0	0	0	0	0	1	33462450
Colorectal cancer	Atezolizumab	1200 mg Q3W	90	3	0	0	0	0	3	0	0	0	1	0	31003911
Gastric or gastro-oesophageal junction cancer	Avelumab	10 mg/kg Q2W	184	0	0	0	0	0	0	0	0	0	0	0	30052729
Gastric or gastro-oesophageal junction cancer	durvalumab	10mg/kg Q3W	24	0	0	0	0	0	1	0	0	0	0	0	31676670
Head and Neck cancer	Atezolizumab	15mg/Kg or 20mg/Kg or 1200mg Q3W	32	0	0	0	0	0	0	0	0	0	0	0	30219915
Hematologic Malignancies	CT-011	0.2mg/Kg	3	0	0	0	0	0	0	0	0	0	0	0	18483370
Hematologic Malignancies	CT-011	0.6 mg/Kg	3	0	0	0	0	0	0	0	0	0	0	0	18483370
Hematologic Malignancies	CT-011	1.5 mg/Kg	3	0	0	0	0	0	0	0	0	0	0	0	18483370
Hematologic Malignancies	CT-011	3 mg/Kg	6	0	0	0	0	0	0	0	0	0	0	0	18483370
Hematologic Malignancies	CT-011	6 mg/Kg	3	0	0	0	0	0	0	0	0	0	0	0	18483370
Hepatocellular carcinoma	Atezolizumab	1200mg Q3W	58	0	0	0	0	0	0	0	0	0	0	0	32502443
Non-small-cell lung cancer	Avelumab	10 mg/kg Q2W	393	0	0	0	0	0	2	0	0	0	3	0	30262187
NSCLC	Atezolizumab	1200 mg Q3W	609	0	0	0	0	0	0	0	0	0	0	0	27979383
NSCLC	Durvalumab	10 mg/Kg Q2W	475	0	0	0	0	0	0	0	0	0	0	0	28885881
NSCLC	atezolizumab	1200mg Q3W	142	0	0	0	0	0	0	0	0	0	0	0	26970723
NSCLC	durvalumab	10 mg/kg Q3W	62	0	0	0	0	0	3	0	0	0	0	0	32201234
NSCLC	durvalumab	10 mg/kg Q3W	117	0	0	0	0	1	1	0	0	0	0	0	32201234
NSCLC	Durvalumab	10 mg/kg Q2W	62	0	0	0	0	0	0	0	0	0	4	0	30731276
NSCLC	Atezolizumab	Atezolizumab Q3W multyple dose	89	0	0	0	0	0	0	0	0	0	0	0	30077125
NSCLC	Atezolizumab	1200mg Q3W	137	0	0	0	0	0	0	0	0	0	5	0	29775807
NSCLC	Atezolizumab	1200mg Q3W	48	0	0	0	0	0	0	0	0	0	0	0	30664989
Oropharynx cancer	Durvalumab	1500kg Q4W	15	0	0	0	0	0	0	0	0	0	0	0	32269052
Ovarian cancer	Atezolizumab	15mg/Kg or 1200mg Q3W	12	0	0	0	0	0	0	0	0	0	1	0	31204078
Pancreatic Ductal Adenocarcinoma	Durvalumab	1500 mg Q4W	32	0	0	0	0	0	0	0	0	0	0	0	31318392
Renal Cell Carcinoma	Atezolizumab	multiple dose Q3W	70	0	1	0	0	0	0	0	0	0	2	0	26755520
Renal cell carcinoma	Atezolizumab	1200mg Q3W	103	0	0	0	0	0	0	0	0	0	1	0	29867230
Solid tumors	Atezolizumab	10mg/kg Q3W	3	0	0	0	0	0	0	0	0	0	0	0	27363843
Solid tumors	Atezolizumab	20mg/kg Q3W	3	0	0	0	0	0	0	0	0	0	0	0	27363843
Solid tumors	M7824	0.3mg/kg Q2W	3	0	0	0	0	0	0	0	0	0	1	0	29298798
Solid tumors	M7824	1mg/kg Q2W	3	0	0	0	0	0	0	0	0	0	0	0	29298798
Solid tumors	M7824	3mg/kg Q2W	3	0	0	0	1	0	0	0	0	0	1	0	29298798
Solid tumors	M7824	10mg/kg Q2W	3	0	0	0	0	0	1	0	0	0	1	0	29298798
Solid tumors	M7824	20mg/kg Q2W	7	0	0	0	0	0	0	0	0	0	0	0	29298798
Triple-Negative Breast Cancer	Atezolizumab	15 or 20 mg/kg, or 1200mg	114	0	0	0	0	0	0	0	0	0	0	0	30242306
Urothelial Bladder Cancer	Atezolizumab	1200 mg Q3W	459	0	0	0	0	0	0	0	0	0	0	0	29268948
Urothelial cancer	Atezolizumab	1200mg Q3W	354	0	0	0	0	0	0	0	0	0	0	0	32416780
Urothelial Carcinoma	Durvalumab	10 mg/kg Q2W	970	8	0	0	0	0	2	0	0	0	24	0	28817753
Urothelial carcinoma	Durvalumab	1500mg Q2W	345	0	0	0	0	0	0	0	0	0	0	0	32971005

## Sheet: anti-CTLA-4
Tumor type	Treatment	Dose	Total patients	PPES	Vitiligo	Erythema	Bullous dermatitis	Drug eruption	Acneiform rash	Skin exfoliation	Skin ulceration	Urticaria	Maculopapular rash	SJS/TEN	Pubmed ID
Prostate cancer	Ipilimumab	10mg/kg Q3W	393	0	0	0	0	0	0	0	0	0	10	0	24831977
Melanoma	Ipilimumab	3mg/kg Q3W	311	0	16	0	0	0	0	0	0	0	42	0	26027431
Melanoma	Ipilimumab	3mg/kg Q3W	46	0	4	0	0	0	0	0	0	0	8	0	25891304
Head and neck squamous cell carcinoma	Tremelimumab	10mg/kg Q4W	65	0	0	0	0	0	0	0	0	0	1	0	30383184
Malignant mesothelioma	Tremelimumab	10mg/kg Q4W	380	0	0	0	0	0	0	0	2	0	0	0	28729154
Melanoma	Ipilimumab	3 mg/kg Q3W	131	0	3	0	0	0	0	0	0	0	0	0	20525992
Melanoma	Ipilimumab	0.3 mg/kg Q3W	72	0	0	0	0	0	0	0	0	0	0	0	20004617
Melanoma	Ipilimumab	3 mg/kg Q3W	71	0	0	0	0	0	0	0	0	0	0	0	20004617
Melanoma	Ipilimumab	10 mg/kg Q3W	71	0	0	0	0	0	0	0	0	0	0	0	20004617
Melanoma	Ipilimumab	10 mg/kg Q3W	471	0	0	0	0	1	26	0	0	0	1	0	25840693
NSCLC	Tremelimumab	10 mg/kg Q4W	60	0	0	0	0	0	0	0	0	0	0	0	32201234
GC/GEJ	Tremelimumab	10 mg/kg Q4W	12	0	0	0	0	0	2	0	0	1	0	0	31676670
Melanoma	Ipilimumab	3 mg/kg Q3W	516	0	0	0	0	0	0	0	0	0	0	0	31880964
Melanoma	Ipilimumab	10 mg/kg Q3W	503	0	0	0	0	0	0	0	0	0	0	0	31880964
Melanoma	Tremelimumab	multiple dose	39	0	3	0	0	0	0	0	0	0	0	0	16204013
Melanoma	Ipilimumab	3mg/Kg or 5mg/Kg Q3W	46	0	0	0	0	0	0	0	0	0	0	0	16799341
Melanoma	Ipilimumab	10 mg/kg Q3W	57	0	0	0	0	0	0	0	0	0	0	0	19671877
Melanoma	Ipilimumab	10mg/kg Q3W	453	0	0	0	0	0	0	0	0	1	52	0	28891423
Melanoma	Ipilimumab	3mg/Kg Q3W	256	0	4	0	0	0	0	0	0	0	8	0	25891173
Melanoma	Ipilimumab	10 mg/kg Q3W	120	0	0	0	0	0	1	0	0	1	57	0	25369488
Blood system tumors	Ipilimumab	0.1 mg/kg	4	0	0	0	0	0	0	0	0	0	0	0	18974373
Blood system tumors	Ipilimumab	0.33 mg/kg	3	0	0	0	0	0	0	0	0	0	0	0	18974373
Blood system tumors	Ipilimumab	0.66 mg/kg	4	0	0	0	0	0	0	0	0	0	0	0	18974373
Blood system tumors	Ipilimumab	1.0 mg/kg	3	0	0	0	0	0	0	0	0	0	0	0	18974373
Blood system tumors	Ipilimumab	3.0 mg/kg	15	0	0	0	0	0	0	0	0	0	0	0	18974373
Melanoma	Tremelimumab	10mg/kg Q4W	44	0	0	0	0	0	0	0	0	0	0	0	19139427
Melanoma	Tremelimumab	15 mg/kg Q12W	45	0	0	0	0	0	0	0	0	0	0	0	19139427
Melanoma	Ipilimumab	3mg/Kg Q3W	833	0	0	0	0	0	0	0	0	0	0	0	24885479
Melanoma	Ipilimumab	3mg/Kg for a maximum of four doses.	40	0	0	0	0	0	0	0	0	0	0	0	27124339
Hematologic cancer	Ipilimumab	3/10 mg/kg Q3W	28	0	0	0	0	0	0	0	0	0	0	0	27410923
Melanoma	Ipilimumab	3mg/kg Q3W	41	0	2	1	0	0	0	0	0	0	1	1	28524050
Gastric or gastro-oesophageal junction cancer	Ipilimumab	10mg/kg Q3W	57	6	0	0	0	0	0	0	0	0	0	0	28655793
Non–Hodgkin Lymphoma	Ipilimumab	3mg/kg Q4W	18	0	0	0	0	0	0	0	0	0	0	0	19808874
Melanoma	Ipilimumab	3mg/kg Q3W	64	0	1	0	0	0	0	0	0	0	0	0	19018089
Melanoma	Ipilimumab	10mg/kg Q3W	24	0	0	0	0	0	0	0	0	0	0	0	19018089
Melanoma	Ipilimumab	10mg/kg Q3W	20	0	0	0	0	0	0	0	0	0	0	0	23833564
Melanoma	Ipilimumab	3mg/kg Q4W	39	0	2	0	0	0	0	0	0	0	0	0	20082117
Gastric and Esophageal Adenocarcinoma	Tremelimumab	15mg/kg Q3M	18	0	0	0	0	0	0	0	0	0	0	0	20179239
Colorectal Cancer	Tremelimumab	15mg/kg Q3M	47	0	0	0	0	0	0	0	0	0	0	0	20498386
Pancreatic Adenocarcinoma	Ipilimumab	3mg/kg Q3W	27	0	0	0	0	0	0	0	0	0	0	0	20842054
Melanoma	Ipilimumab	10mg/kg Q3W	73	0	0	0	0	0	0	0	0	0	0	0	22456429
Uveal Melanoma	Ipilimumab	3mg/kg Q3W	53	0	0	3	0	0	0	0	0	0	0	0	25761109
Uveal Melanoma	Tremelimumab	15 mg/kg Q3M	11	0	0	0	0	0	0	0	0	0	0	0	26050146
Melanoma	Ipilimumab	3 mg/kg Q3W	20	0	0	0	0	0	0	0	0	0	0	0	26410424
Melanoma	Ipilimumab	3mg/kg Q3W	103	1	0	4	0	0	0	0	0	0	0	0	26541511
Melanoma	Ipilimumab	3mg/kg Q3W	362	0	0	0	0	0	0	0	0	0	4	0	28359784
Melanoma	Ipilimumab	10 mg/kg Q3W	364	0	0	0	0	0	0	0	0	0	4	0	28359784
Melanoma	Ipilimumab	3 mg/kg Q3W	95	0	0	0	0	0	0	0	0	0	2	0	28981385
Melanoma	Ipilimumab	10 mg/kg Q3W	25	0	3	0	0	0	0	0	0	0	0	0	29306769
Melanoma	Ipilimumab	3 mg/kg Q3W	22	0	0	0	0	0	0	0	0	0	0	0	30420448
Melanoma	Ipilimumab	10 mg/kg Q3W	22	0	0	0	0	0	0	0	0	0	0	0	30420448

## Sheet: anti-PD-1L1+CTLA-4
Tumor type	Treatment	Dose	Total patients	PPES	Vitiligo	Erythema	Bullous dermatitis	Drug eruption	Acneiform rash	Skin exfoliation	Skin ulceration	Urticaria	Maculopapular rash	SJS/TEN	Pubmed ID
Esophagogastric Cancer	Nivolumab + Ipilimumab	Nivolumab 1 mg/kg Ipilimumab 3 mg/kg Q3W	49	0	0	0	0	0	0	0	0	1	8	0	30110194
Esophagogastric Cancer	Nivolumab + Ipilimumab	Nivolumab 3 mg/kg Ipilimumab 1 mg/kg Q3W	52	0	0	0	0	0	0	0	0	0	6	0	30110194
SCLC	Nivolumab + Ipilimumab	Nivolumab 1 mg/kg Ipilimumab 3 mg/kg Q3W	157	0	0	0	0	0	2	0	0	2	23	0	27269741
SCLC	Nivolumab + Ipilimumab	Nivolumab 3 mg/kg Ipilimumab 1 mg/kg Q3W	55	0	0	0	0	0	0	0	0	1	5	0	27269741
Melanoma	Nivolumab + Ipilimumab	Nivolumab 1 mg/kg Ipilimumab 3 mg/kg Q3W	313	0	28	0	0	0	0	0	0	0	43	0	26027431
Melanoma	Nivolumab + Ipilimumab	Nivolumab 1 mg/kg Ipilimumab 3 mg/kg Q3W	94	0	11	0	0	0	0	0	0	0	15	0	25891304
Melanoma	Nivolumab + Ipilimumab	Nivolumab 1 mg/kg Ipilimumab 3 mg/kg Q3W	94	0	5	0	0	0	0	0	0	0	34	0	30134131
Renal cell carcinoma	Nivolumab + Ipilimumab	Nivolumab 3 mg/kg Ipilimumab 1 mg/kg Q3W	547	9	0	0	0	1	0	0	0	0	55	1	31427204
Lung cancer	Nivolumab + Ipilimumab	Nivolumab 3 mg/kg Q2W Ipilimumab 1 mg/kg Q6W	576	0	0	0	0	0	0	0	0	0	8	0	29658845
Melanoma	Nivolumab + Ipilimumab	Nivolumab 3 mg/kg Ipilimumab 1 mg/kg Q3W	180	0	19	0	0	0	0	0	0	1	17	0	30811280
Melanoma	Nivolumab + Ipilimumab	Nivolumab 1 mg/kg Ipilimumab 3 mg/kg Q3W	178	0	12	0	0	0	0	0	0	0	0	0	30811280
Melanoma	Nivolumab + Ipilimumab	Nivolumab 0.3 mg/kg Ipilimumab 1 mg/kg Q3W	14	0	2	0	0	0	0	0	0	0	0	0	23724867
Melanoma	Nivolumab + Ipilimumab	Nivolumab 1 mg/kg Ipilimumab 3 mg/kg Q3W	17	0	4	0	0	0	0	0	0	0	0	0	23724867
Melanoma	Nivolumab + Ipilimumab	Nivolumab 3 mg/kg Ipilimumab 1 mg/kg Q3W	16	0	3	0	0	0	0	0	0	1	0	0	23724867
Melanoma	Nivolumab + Ipilimumab	Nivolumab 3 mg/kg Ipilimumab 3 mg/kg	6	0	1	0	0	0	0	0	0	0	0	0	23724867
		Q3W
Melanoma	Nivolumab + Ipilimumab	Nivolumab 1 mg/kg Ipilimumab 3 mg/kg Q3W	35	0	4	0	0	0	0	0	0	0	0	0	29602646
Melanoma	Nivolumab + Ipilimumab	Nivolumab 1 mg/kg Ipilimumab 3 mg/kg Q3W	20	0	0	0	0	0	0	0	0	0	0	0	30297911
Melanoma	Nivolumab + Ipilimumab	Nivolumab 1 mg/kg Ipilimumab 3 mg/kg Q3W	30	0	0	0	0	0	0	0	0	0	4	0	30447539
Melanoma	Nivolumab + Ipilimumab	Nivolumab 1 mg/kg Ipilimumab 3 mg/kg Q3W	30	0	0	0	0	0	0	0	0	0	0	0	31160251
Melanoma	Nivolumab + Ipilimumab	Nivolumab 3mg/kg Ipilimumab 1 mg/kg Q3W	30	0	0	0	0	0	0	0	0	0	0	0	31160251
Melanoma	Nivolumab + Ipilimumab	Nivolumab 3 mg/kg Ipilimumab 3 mg/kg Q3W	26	0	0	0	0	0	0	0	0	0	0	0	31160251
Ovarian Cancer	Nivolumab + Ipilimumab	Nivolumab 3mg/kg Ipilimumab 1 mg/kg Q3W	51	0	0	0	0	0	0	0	0	1	19	0	32275468
Oral Cavity Squamous Cell Carcinoma	Nivolumab + Ipilimumab	Nivolumab 3mg/kg Ipilimumab 1 mg/kg	15	0	0	0	0	0	0	0	0	0	1	0	32852531
Melanoma	Nivolumab + Ipilimumab	Nivolumab 1mg/kg Ipilimumab 3 mg/kg Q3W	55	0	0	0	0	0	0	0	0	0	12	0	32416781
Pleural mesothelioma	Nivolumab + Ipilimumab	Nivolumab 3mg/kg Q2W Ipilimumab 1 mg/kg Q6W	300	0	0	0	0	0	0	0	0	0	18	0	33485464
NSCLC	Pembrolizumab + Ipilimumab	pembrolizumab 200mg Q3W+ Ipilimumab 1 mg/kg Q6W	281	0	0	0	0	0	0	0	0	0	0	1	33513313
SCLC	Nivolumab + Ipilimumab	Nivolumab 1mg/kg Ipilimumab 3 mg/kg Q3W	157	0	0	0	0	0	2	0	0	2	23	0	27269741
SCLC	Nivolumab + Ipilimumab	Nivolumab 3mg/kg Ipilimumab 1 mg/kg Q3W	54	0	0	0	0	0	0	0	0	1	55	0	27269741
NSCLC	Durvalumab+ Tremelimumab	Durvalumab 20 mg/kg + Tremelimumab 1 mg/kg Q4W	174	0	0	0	0	0	6	0	0	0	0	0	32201234
GC/GEJ	Durvalumab+ Tremelimumab	Durvalumab 20 mg/kg q4w plus Tremelimumab 1 mg/kg Q2W	52	0	0	0	0	0	1	0	0	2	5	0	31676670
Head and neck squamous cell carcinoma	Durvalumab+ Tremelimumab	Durvalumab 20 mg/kg plus Tremelimumab 1 mg/kg Q4W	133	0	0	0	0	0	0	0	0	0	0	0	30383184
Pancreatic Ductal Adenocarcinoma	Durvalumab+ Tremelimumab	Durvalumab 1500 mg +Tremelimumab 75 mg Q4W	32	0	0	0	0	0	0	0	0	0	2	0	31318392
Oropharynx cancer	Durvalumab+ Tremelimumab	Durvalumab 1500 mg +Tremelimumab 75 mg Q4W	14	0	0	0	0	0	0	0	0	0	0	0	32269052
Colorectal Cancer	Durvalumab+ Tremelimumab	Durvalumab 1500 mg +Tremelimumab 75 mg Q4W	118	0	0	0	0	0	11	0	0	0	28	0	32379280
NSCLC	Durvalumab+ Tremelimumab	Durvalumab 10–20 mg/kg Q4W or +10mg Q2W Tremelimumab 1 mg/kg Q4W	56	0	0	0	0	0	0	0	0	0	1	0	26858122
NSCLC	Durvalumab+ Tremelimumab	Durvalumab 10–20 mg/kg Q4W or +10mg Q2W Tremelimumab 1 mg/kg Q4W	34	0	0	0	0	0	0	1	0	0	2	0	26858122
NSCLC	Durvalumab+ Tremelimumab	Durvalumab 15 mg/kg+Tremelimumab 10 mg/kg Q4W	9	0	0	0	0	0	0	1	0	0	1	0	26858122
Urothelial carcinoma	Durvalumab+ Tremelimumab	Durvalumab 1500mg+Tremelimumab 75 mg Q4W	340	0	0	0	0	0	0	0	0	0	0	0	32971005
SCLC	Durvalumab+ Tremelimumab	Durvalumab 1500 mg+Tremelimumab 75 mg Q4W	9	0	0	0	0	0	0	0	0	0	0	0	33428583
Biliary tract carcinomas	Durvalumab+ Tremelimumab	Durvalumab 1500mg+Tremelimumab 75 mg Q4W	10	0	0	0	0	0	0	0	0	0	0	0	33279854

## Sheet: anti-PD-1L1+chemotherapy
Tumor type	Treatment	Dose	Total patients	PPES	Vitiligo	Erythema	Bullous dermatitis	Drug eruption	Acneiform rash	Skin exfoliation	Skin ulceration	Urticaria	Maculopapular rash	SJS/TEN	Pubmed ID
G/GEJ cancer	Nivolumab+SOX	Nivolumab 360 mg q+S-1 40 mg/m2 bid+oxaliplatin 130 mg/m2 Q3W	21	0	0	0	0	0	0	0	0	0	0		30566590
														0
G/GEJ cancer	Nivolumab+SOX	Nivolumab 360 mg +capecitabine, 1000 mg/m2 bid+ oxaliplatin 130 mg/m2 Q3W	19	8	0	0	0	0	0	0	0	0	0	0	30566590
Extensive-Stage Small-Cell Lung Cancer	Atezolizumab+ carboplatin+etoposide	Atezolizumab 1200 mg +carboplatin 5 mg/kg, +etoposide 100 mg/m2 Q3W	198	0	0	0	0	0	0	0	0	0	10	0	30280641
NSCLC	Pembrolizumab+ pemetrexed+ carboplatin	Pembrolizumab 200 mg+pemetrexed 500 mg/m²+carboplatin area under curve 5 mg/mL Q3W	59	0	0	0	0	0	0	2	0	2	6	0	27745820
Squamous cell carcinoma of the head and neck	Pembrolizumab+chemotherapy	pembrolizumab 200 mg+carboplatin 5 mg/m²) or cisplatin (100 mg/m²) + 5­fluorouracil (1000 mg/m² per day for 4 consecutive days) Q3W	276	4	0	0	0	0	1	0	0	0	9	0	31679945
NSCLC	Pembrolizumab+chemotherapy	Pembrolizumab 200 mg+cisplatin (75 mg/m2) or carboplatin (5mg/kg/min) plus pemetrexed (500mg/m2) Q3W	405	0	0	0	0	0	0	0	0	0	0	0	29658856
Melanoma	Pembrolizumab+ epacadostat	Pembrolizumab 200 mg +epacadostat 100 mg twice daily Q3W	353	0	51	0	0	0	0	0	0	0	21	0	31221619
Squamous NSCLC	Pembrolizumab+chemotherapy	Pembrolizumab 200mg+ carboplatin AUC=6 +either paclitaxel 200 mg/m2 or 1, 8, and 15 Q3W nab-paclitaxel 100 mg/m2 on days	278	0	0	0	0	0	0	0	0	0	1	0	30280635
NSCLC	Nivolumab+standard chemotherapy	Nivolumab 10 mg/kg+chemotherapy Q3W	18	0	0	1	0	0	0	0	0	0	3	0	27765756
Advanced cancer	Pembrolizumab +chemotherapy	Pembrolizumab 2mg/kg+chemotherapy Q3W	49	2	0	0	0	0	0	0	0	0	0	0	28588322
Pancreatic adenocarcinoma	Pembrolizumab +chemotherapy	Pembrolizumab 2mg/kg+chemotherapy Q3W	17	0	0	0	0	0	0	0	0	0	0	0	29119276
Acute Myeloid Leukemia	Nivolumab+chemotherapy	Nivolumab 3mg/kg d1,d14+Azacitidine75 mg/m2 days 1 to 7 Q4-6W	70	0	0	1	0	0	1	0	0	0	5	0	30409776
Gastric Cancer	Nivolumab+chemotherapy	S-1 40 mg/m2 +cisplatin 30 mg/m2 +nimotuzumab 200 mg/m2 Q1W	31	0	0	0	0	0	0	0	0	0	0	0	26061330
NSCLC	Pembrolizumab +chemotherapy	Pembrolizumab 200mg +azacitidine 300mg Q3W	51	0	0	0	0	0	0	0	0	0	0	0	30654297
Acute myeloid leukaemia or high-risk myelodysplastic syndrome	Nivolumab+chemotherapy	Nivolumab 3mg/kg + cytarabine 1·5 g/m²+ idarubicin 12 mg/m² daily Q2W	44	0	0	0	0	0	0	0	0	0	0	0	31400961
Triple-Negative Breast Cancer	Pembrolizumab +chemotherapy	Pembrolizumab 200 mg+paclitaxel 80 mg p/m2+ carboplatin AUC=5 Q3W	781	0	0	0	0	0	0	0	0	0	0	0	32101663
Gastric/gastroesophageal junction cancer	Pembrolizumab +SOX	Pembrolizumab 200 mg +Oxaliplatin 130 mg/m2 + S-1 dose was 40 mg for body surface area (BSA) < 1.25 m2, 50 mg for BSA 1.25 to <1.5 m2 and 60 mg for BSA >1.5 m2 Q3W	54	0	0	0	0	0	0	0	0	0	0	0	32145474
Breast Cancer	Pembrolizumab +chemotherapy	Pembrolizumab 200mg + chemotherapy Q3W	69	2	1	0	0	0	0	0	0	0	16	0	32053137
SCLC	Pembrolizumab +chemotherapy	Pembrolizumab 200mgQ3w+chemotherapy	223	0	0	0	0	0	0	0	0	0	0	0	32468956
SCLC	Pembrolizumab +chemotherapy	Pembrolizumab 200mgQ3w+chemotherapy	40	1	1	0	0	0	0	0	0	0	0	0	32271354
G/GEJ cancer	Pembrolizumab +chemotherapy	Pembrolizumab 200mgQ3w+chemotherapy	250	60	0	0	0	0	0	0	0	0	0	0	32880601
NSCLC	Camrelizumab+chemotherapy	Camrelizumab 200mg +carboplatin AUC=5+pemetrexed 500mg/m2 Q3W	205	0	0	0	0	0	0	0	0	0	0	0	33347829
ES-SCLC	Durvalumab +	Durvalumab 1500 mg+etoposide 80–100 mg/m²+carboplatin AUC=5 or cisplatin	268	0	0	0	0	0	0	0	0	0	0	0	31590988
	Platinum+etoposide	75–80 mg/m² Q3W
Triple-Negative Breast Cancer	Atezolizumab + nab-paclitaxel	Atezolizumab 840 mg d1,d15+nab-paclitaxe 100mg/m2 d,d8.d15 Q4W	452	0	0	0	0	1	0	0	0	0	0	0	30345906
Non-Squamous NSCLC	Atezolizumab + carboplatin + nab-paclitaxel	Atezolizumab 1200mg+ carboplatin AUC=6+ nab-paclitaxel 100mg/m2 Q3W	473	0	0	0	0	1	0	0	0	0	18	0	31122901
Urothelial Cancer	Pembrolizumab+ Docetaxel	Pembrolizumab 200mg+ docetaxel 75mg/m2 Q3W	6	0	0	0	0	0	0	0	0	0	1	0	30166228
Urothelial Cancer	Pembrolizumab+ Gemcitabine	Pembrolizumab 200mg+ gemcitabine 1000mg/m2 Q3W	6	0	0	0	0	0	0	0	0	0	0	0	30166228
Triple-Negative Breast Cancer	Durvalumab+chemotherapy	Durvalumab 1500mg Q4W +nab-paclitaxel 125 mg/m2 weekly for 12 weeks	92	11	0	0	0	0	0	0	0	0	0	0	31095287
NSCLC	Atezolizumab plus nab-paclitaxel+ carboplatin	Atezolizumab 1200mg+nab-paclitaxel mg/m²) on d1, 8,15+carboplatin AUC=5 Q3W	30	0	0	0	0	0	0	0	0	0	0	0	32386568
Malignant pleural mesothelioma	Durvalumab+ cisplatin+ pemetrexed	Durvalumab 1125 mg+cisplatin 75 mg/m², pemetrexed 500 mg/m² Q3W	54	0	0	0	0	0	0	0	0	0	17	0	32888453
NSCLC	Atezolizumab plus chemotherapy	Atezolizumab 1200mg+ carboplatin AUC=6+paclitaxel 200 mg/m2+nab-paclitaxel 100 mg/m2 Q3W	666	0	0	1	0	0	1	0	0	0	0	0	32302702
Nonsquamous NSCLC	Atezolizumab plus carboplatin or cisplatin plus pemetrexed	Atezolizumab1200mg +Pemetrexed 500 mg/m2 Q3W	292	0	0	0	0	0	0	0	0	0	2	0	33333328
Triple-negative breast cancer	Atezolizumab plus chemotherapy	Atezolizumab 840mg+ nab-paclitaxel 125 mg/m² Q2W	164	0	0	0	0	0	6	0	0	0	12	0	32966830
Urothelial cancer	Atezolizumab+ gemcitabine+ carboplatin /cisplatin	Atezolizumab 1200mg+gemcitabine1000 mg/m2+carboplatin AUC=3.5/cisplatin 70 mg/m2 Q3W	453	0	0	0	0	0	0	0	0	0	0	0	32416780

## Sheet: a-CTLA-4+chemotherapy
Tumor type	Treatment	Dose	Total patients	PPES	Vitiligo	Erythema	Bullous dermatitis	Drug eruption	Acneiform rash	Skin exfoliation	Skin ulceration	Urticaria	Maculopapular rash	SJS/TEN	Pubmed ID
NSCLC	Ipilimumab+ paclitaxel+ carboplatin	Ipilimumab 10mg/kg+paclitaxel (175 mg/m2) +carboplatin AUC=6 Q3W	71	0	0	0	0	0	0	0	0	0	0	0	22547592
NSCLC	Ipilimumab+ paclitaxel+ carboplatin	Ipilimumab10mg/kg+paclitaxel (175 mg/m2) +carboplatin AUC=6 Q3W	67	0	0	0	0	0	0	0	0	0	0	0	22547592
Melanoma	Ipilimumab +Dacarbazine	Ipilimumab10mg/kg+Dacarbazine 850mg/m2 Q3W	247	0	0	0	0	0	0	0	0	0	0	0	21639810
Pancreatic cancer	Tremelimumab+Gemcitabine	Tremelimumab 6 mg/kg Q7W+ Gemcitabine 1000m/m2 d1,d8,d15 Q4W	4	0	0	0	0	0	0	0	0	0	0	0	24907635
Pancreatic cancer	Tremelimumab+Gemcitabine	Tremelimumab10mg/kg Q7W+ Gemcitabine 1000m/m2 d1,d8,d15 Q4W	8	0	0	0	0	0	0	0	0	0	0	0	24907635
Pancreatic cancer	Tremelimumab+Gemcitabine	Tremelimumab 15 mg/kg Q7W+ Gemcitabine 1000m/m2 d1,d8,d15 Q4W	22	0	1	0	0	0	0	0	0	0	0	0	24907635
Melanoma	Ipilimumab+dacarbazine	Ipilimumab 10 mg/kg dacarbazine 850 mg/m2 Q3W	19	0	0	0	0	0	0	0	0	0	0	0	23833564
Melanoma	Ipilimumab +carboplatin/paclitaxel	Ipilimumab 10 mg/kg+ paclitaxel 175 mg/m2 +carboplatin AUC=6 Q3W	20	0	0	0	0	0	0	0	0	0	0	0	23833564
Melanoma	Ipilimumab +paclitaxel +carboplatin	Ipilimumab 3 mg/kg+ paclitaxel 175mg/m2+ carboplatin AUC=6 Q3W	8	0	0	0	0	0	0	0	0	0	0	0	25924991
Melanoma	Ipilimumab +paclitaxel +carboplatin	Ipilimumab 10 mg/kg+ paclitaxel 175mg/m2+ carboplatin AUC=6 Q3W	7	0	0	0	0	0	2	0	0	0	2	0	25924991
Melanoma	Ipilimumab+dacarbazine	Ipilimumab 3 mg/kg+ dacarbazine 250mg/m Q3W	35	0	2	0	0	0	0	0	0	0	0	0	20082117
Melanoma	Ipilimumab+dacarbazine	Ipilimumab 10 mg/kg+ dacarbazine 850mg/m2 Q3W	15	0	0	0	0	1	2	0	0	0	0	0	26407818
SCLC	Ipilimumab +carboplatin+etoposide	Ipilimumab 10 mg/kg+ carboplatin AUC=6 +etoposide 120mg/m2 Q3W	35	0	0	0	0	0	0	0	0	0	0	0	27296105
Melanoma	Ipilimumab +temozolomide	Ipilimumab 10 mg/kg +temozolomide 200 mg/m2 Q3W	64	0	0	0	0	0	0	0	0	0	0	0	28612140
Squamous Non–Small-Cell lung cancer	Ipilimumab+ paclitaxel+ carboplatin	Ipilimumab 10 mg/kg+paclitaxel 175 mg/m2+carboplatin AUC=6 Q3W	388	0	0	1	0	0	1	0	0	0	0	0	28854067
Melanoma	Ipilimumab+ paclitaxel+ carboplatin	Ipilimumab 3 mg/kg+paclitaxel 175 mg/m2+carboplatin AUC=6 Q3W	30	0	1	0	0	0	0	0	0	1	0	0	29157311
Urothelial Cancer	Ipilimumab+ gemcitabine+ cisplatin	Ipilimumab 10 mg/kg+gemcitabine 1000 mg/m2+cisplatin 70 mg/m2 Q3W	36	0	0	1	0	0	7	0	1	0	7	0	29248319
Melanoma	Ipilimumab+ melphalan	Ipilimumab 10 mg/kg +melphalan 7.5-10 mg per liter limb volume Q3W	26	0	0	0	0	0	0	0	0	0	0	0	29339377

## Sheet: PD-1-L1+EGF-VEGF MA 
Tumor type	Treatment	Dose	Total patients	PPES	Vitiligo	Erythema	Bullous dermatitis	Drug eruption	Acneiform rash	Skin exfoliation	Skin ulceration	Urticaria	Maculopapular rash	SJS/TEN	Pubmed ID
Hepatocellular carcinoma	Atezolizumab + Bevacizumab	Atezolizumab 1200 mg+Bevacizumab 15 mg/kg Q3W	60	0	0	0	0	0	0	0	0	0	0	0	32502443
RCC	Atezolizumab + Bevacizumab	Atezolizumab 1200 mg +Bevacizumab 15 mg/kg Q3W	454	20	0	0	0	0	0	0	0	0	1	1	31079938
Hepatocellular Carcinoma	Atezolizumab plus Bevacizumab	Atezolizu­mab 1200mg+ Bevacizumab 15mg/kg Q3W	336	3	0	0	0	0	0	0	0	0	0	0	32402160
RCC	Atezolizumab and Bevacizumab	Atezolizumab 1200 mg +Bevacizumab 15 mg/kg Q3W	60	1	0	1	2	0	3	0	1	2	4	0	31721643
NSCLC	Durvalumab+ Ramucirumab	Durvalumab 1125mg +Ramucirumab 10 mg/kg Q3W	28	0	0	1	0	0	0	0	0	0	0	0	32827847
Gastric/GEJ	Ramucirumab +Durvalumab	Durvalumab 750mg+ Ramucirumab 8 mg/kg Q2W	29	0	0	0	0	0	0	0	0	0	5	0	32827847
Hepatocellular Carcinoma	Durvalumab +Ramucirumab	durvalumab 750mg +Bamucirumab 8mg/kg Q2W	28	0	0	0	0	0	0	0	0	0	2	0	32827847
RCC	Atezolizumab + bevacizumab	Atezolizumab 20mg/kg+ Bevacizumab 15mg/kg Q3W	11	0	0	0	0	0	0	0	0	0	0	0	27571927
RCC	Atezolizumab + Bevacizumab	Atezolizumab 1200 mg+Bevacizumab 15 mg/kg Q3W	101	3	0	0	0	0	0	0	0	0	0	0	29867230
HER2-negative advanced breast cancer	Durvalumab + Bevacizumab	Durvalumab 10mg/kg+ Bevacizumab 10 mg/kg Q2W	25	0	0	0	0	0	0	0	0	0	0	0	33176887
Biliary Tract Cancer	Pembrolizumab +Ramucirumab	Pembrolizumab 200 mg +Ramucirumab 8 mg/kg Q3W	26	0	0	0	0	0	0	0	0	0	0	0	29853658
Gastric/GEJ	Pembrolizumab +Ramucirumab	Pembrolizumab 200 mg+ramucirumab 8mg/kg Q3W	41	0	0	0	0	0	0	0	0	0	0	0	31301962
NSCLC	Pembrolizumab +Ramucirumab	Pembrolizumab 200 mg+ramucirumab 8mg/kg Q3W	27	0		0	0	0	0	0	0	0	0	0	31301962
Urothelial carcinoma	Pembrolizumab +Ramucirumab	Pembrolizumab 200 mg+ramucirumab 8mg/kg Q3W	24	0	0	0	0	0	0	0	0	0	0	0	31301962
Ovarian Cancer	Nivolumab +Bevacizumab	Nivolumab 240mg+Bevacizumab 10 mg/kg Q2W	38	0	0	0	0	0	0	0	0	0	0	0	31600397
RCC	Pembrolizumab +Bevacizumab	pembrolizumab 200 mg + Bevacizumab 15 mg/kg Q3W	60	3	0	1	0	0	1	0	1	0	19	0	32097091
Ovarian Cancer	Pembrolizumab + bevacizumab	Pembrolizumab 200 mg+Bevacizumab 10 mg/kg Q2W	50	0	0	2	0	0	2	0	0	2	4	0	33199490

## Sheet: PD-1-L1+EGF-VEGF TKI
Tumor type	Treatment	Dose	Total patients	PPES	Vitiligo	Erythema	Bullous dermatitis	Drug eruption	Acneiform rash	Skin exfoliation	Skin ulceration	Urticaria	Maculopapular rash	SJS/TEN	Pubmed ID
Renal cell carcinoma	Nivolumab+sunitinib	Nivolumab 2 mg/kg Q3W +Sunitinib 50 mg QD	33	13	0	5	0	0	0	4	0	1	14	0	30348216
Renal cell carcinoma	Nivolumab +pazopanib	Nivolumab 2 mg/kg Q3W+Pazopanib 800 mg orally QD	20	1	0	2	0	0	0	2	0	3	7	0	30348216
NSCLC	Pembrolizumab + Axitinib	pembrolizumab 200 mg Q3W+Axitinib 5 mg bid	429	120	0	0	0	1	0	0	1	0	1	0	30779529
NSCLC	Toripalimab+ Axitinib	Toripalimab 1/3mg/kg Q2W+Axitinib 5 mg BID	33	19	4	0	0	0	0	0	0	0	0	0	31403867
Sarcomas	Pembrolizumab + Axitinib	Pembrolizumab 200mg Q3W+Axitinib 5 mg BID	33	15	0	0	0	0	0	0	0	0	0	0	31078463
Triple- negative breast cancer	Camrelizumab+Apatinib	Camrelizumab 200 mgQ2W+Apatinib 250 mg QD d1-d14	40	22	0	0	0	0	0	0	0	0	0	0	32448804
Gastric cancer	Pembrolizumab+ Lenvatinib	Pembrolizumab 200 mg Q3W+Lenvatinib 20 mg qd	29	14	0	0	0	0	1	0	0	0	1	0	32589866
Endometrial cancer	Lenvatinib +pembrolizumab	Pembrolizumab 200 mg Q3W +Lenvatinib 20mg oral daily	53	17	0	0	0	0	0	0	0	0	0	0	30922731
Multyple cancer	Pembrolizumab+ Lenvatinib	Pembrolizumab 200 mg Q3W +Lenvatinib 20mg oral daily	137	27	0	0	0	0	0	0	0	0	15	0	31961766
Endometrial cancer	Pembrolizumab+ Lenvatinib	Pembrolizumab 200 mg Q3W +lenvatinib 20mg oral daily	124	32	0	0	0	0	0	0	0	0	0	0	32167863
Hepatocellular caicinoma	Pembrolizumab+ Lenvatinib	Pembrolizumab 200 mg Q3W+Lenvatinib (body-weight <60 kg, 12mg/kg;>60 kg, 8mg/kg) orally daily	100	23	0	0	0	0	0	0	0	0	0	0	32716739
Osteosarcoma	Camrelizumab + Apatinib	Camrelizumab 200 mg Q2W+ Apatinib 500m QD	43	21	1	0	0	0	0	0	1	0	0	0	32376724
Cervical Cancer	Camrelizumab + Apatinib	Camrelizumab 200 mg Q2W+ Apatinib 250m QD	45	11	0	0	0	0	0	0	0	0	0	0	33052760
SCLC	Camrelizumab + Apatinib	Camrelizumab 200mg Q2W+Apatinib 375mg QD	59	18	0	0	0	0	0	0	0	0	0	0	33166719
Hepatocellular Carcinoma	Camrelizumab + Apatinib	Camrelizumab 200 mg Q2W+Apatinib 250mg QD	190	108	0	0	0	1	0	0	0	0	0	0	33087333
RCC	Pembrolizumab+ Axitinib	pembrolizumab 2 mg/kg Q2W+Axitinib 5mg BID	52	19	1	0	0	0	0	3	1	0	10	0	29439857
RCC	Avelumab+ Axitinib	Avelumab 10 mg/kg Q2W+Axitinib 5mg bid	434	145	0	0	0	0	0	0	0	0	0	0	30779531
RCC	Avelumab+ Axitinib	Avelumab 10 mg/kg Q2W + Axitinib 5mg BID	55	19	0	0	0	0	1	1	6	2	0	0	29530667
Glioblastoma	Avelumab+Axitinib	Avelumab 10 mg/kg Q2W + Axitinib 5mg BID	54	0	6	1		0	0	0	0	0	1	0	33067319
